# Supplementary material for: From Rights to Responsibilities at Work: The Longitudinal Interplay of Decent Work, Flourishing, and Job Performance Across Italian Employees
Source: Behav Sci (Basel). 2025 Apr 9;15(4):499. doi: 10.3390/bs15040499 (PMC12023954; doi:10.3390/bs15040499)
Supplement: Supplementary file 1 [file behavsci-15-00499-s001.zip]

Archive with 1 entries (1 files):
- behavsci-3515792-supplementary.pdf
